# Supplementary material for: An ensemble learning method with GAN-based sampling and consistency check for anomaly detection of imbalanced data streams with concept drift
Source: PLoS One. 2024 Jan 26;19(1):e0292140. doi: 10.1371/journal.pone.0292140 (PMC10817223; doi:10.1371/journal.pone.0292140)
Supplement: S1 Table — (XLSX) [file pone.0292140.s010.xlsx]

## Sheet: Sheet1
Data Set	AWE	DWM	Lev Bagging	OAUE	DSCB	DUE	EGSCC
SEA	2.68 (3)	1.11 (1)	37.30 (7)	6.83 (6)	4.95 (4)	5.77 (5)	2.14 (2)
RBF	10.76 (7)	1.04 (1)	3.61 (5)	7.62 (6)	3.07 (4)	2.13 (2)	2.23 (3)
Waveform	5.05 (1)	6.18 (2)	80.29 (7)	30.71 (6)	7.96 (4)	9.41 (5)	6.37 (3)
HDFS	6.23 (3)	9.31 (6)	7.27 (7)	13.46 (6)	6.14 (2)	8.55 (5)	4.26 (1)
Spam	0.84 (2)	0.60 (1)	1.46 (3)	1.94 (7)	1.66 (5)	1.89 (6)	1.63 (4)
Average ranking	3.2 (3)	2.2 (1)	5.8 (6)	6 (7)	3.8 (4)	4.6 (5)	2.6 (2)
