# Supplementary material for: An ensemble learning method with GAN-based sampling and consistency check for anomaly detection of imbalanced data streams with concept drift
Source: PLoS One. 2024 Jan 26;19(1):e0292140. doi: 10.1371/journal.pone.0292140 (PMC10817223; doi:10.1371/journal.pone.0292140)
Supplement: S3 Table — (XLSX) [file pone.0292140.s012.xlsx]

## Sheet: Sheet1
Ratio of check set r (%)	5	10	15	20
SEA	90.1	95.1	88.7	93.1
RBF	87.8	90.4	90.7	87.7
Waveform	89.6	93.2	89.6	92.2
HDFS	88.4	91.2	87.3	90.2
Spam	88.5	90.3	87.4	88.9
